# Supplementary material for: An Informatics Approach to Evaluating Combined Chemical Exposures from Consumer Products: A Case Study of Asthma-Associated Chemicals and Potential Endocrine Disruptors
Source: Environ Health Perspect. 2016 Mar 8;124(8):1155–65. doi: 10.1289/ehp.1510529 (PMC4977060; doi:10.1289/ehp.1510529)
Supplement: (38 KB) ZIP [file ehp.1510529.s002.acco.zip]

Archive with 5 entries (4 files):
- Excel File Tables S1-S5.xlsx
- __MACOSX/
- __MACOSX/._Excel File Tables S1-S5.xlsx
- Supplemental Code and Data Index.txt
- __MACOSX/._Supplemental Code and Data Index.txt
