# Supplementary material for: An Informatics Approach to Evaluating Combined Chemical Exposures from Consumer Products: A Case Study of Asthma-Associated Chemicals and Potential Endocrine Disruptors
Source: Environ Health Perspect. 2016 Mar 8;124(8):1155–65. doi: 10.1289/ehp.1510529 (PMC4977060; doi:10.1289/ehp.1510529)
Supplement: (38 KB) ZIP [file ehp.1510529.s002.acco.zip › Excel File Tables S1-S5.xlsx]

## Sheet: Excel File Table S1
Excel File Table S1. Two-way chemical combinations.
Chemical names are color-coded by chemical class:
UV Filter	Cyclosiloxane	Glycol Ether
Sythetic Fragrance	Natural Fragrance	Alkylphenol
Ethanolamine	Antimicrobial	Phthalate
Paraben
Chemical 1	Chemical 2	Number of products containing this combination
methyl paraben	2-phenoxyethanol	1872
linalool	limonene	1850
methyl paraben	ethyl paraben	1329
ethyl paraben	2-phenoxyethanol	1081
butyl paraben	methyl paraben	889
linalool	2-phenoxyethanol	797
limonene	2-phenoxyethanol	780
butyl paraben	2-phenoxyethanol	684
butyl paraben	ethyl paraben	595
linalool	methyl paraben	481
methyl paraben	limonene	427
eugenol	linalool	362
eugenol	limonene	302
linalool	ethyl paraben	179
ethyl paraben	limonene	155
benzophenone-3	methyl paraben	140
eugenol	2-phenoxyethanol	132
linalool	butyl paraben	131
benzophenone-3	2-phenoxyethanol	122
butyl paraben	limonene	113
eugenol	methyl paraben	74
benzophenone-3	linalool	70
benzophenone-3	limonene	61
linalool	bucinal	55
linalool	alpha-hexylcinnamaldehyde	50
benzophenone-3	ethyl paraben	44
methyl paraben	bucinal	39
phenethyl alcohol	2-phenoxyethanol	33
eugenol	bucinal	32
methyl paraben	alpha-hexylcinnamaldehyde	28
alpha-hexylcinnamaldehyde	limonene	26
alpha-hexylcinnamaldehyde	bucinal	25
eugenol	ethyl paraben	25
limonene	bucinal	24
phenethyl alcohol	limonene	24
eugenol	alpha-hexylcinnamaldehyde	23
eugenol	butyl paraben	22
eugenol	benzophenone-3	21
benzophenone-3	butyl paraben	20
2-phenoxyethanol	bucinal	18
phenethyl alcohol	linalool	17
alpha-hexylcinnamaldehyde	2-phenoxyethanol	16
phenethyl alcohol	methyl paraben	14
triclosan	methyl paraben	12
triclosan	linalool	9
triclosan	2-phenoxyethanol	8
triclosan	limonene	8
linalool	diethanolamine	8
methyl salicylate	methyl paraben	7
diethanolamine	2-phenoxyethanol	6
diethanolamine	limonene	6
phenethyl alcohol	butyl paraben	5
butyl paraben	alpha-hexylcinnamaldehyde	5
monoethanolamine	linalool	5
decamethylcyclopentasiloxane	octamethylcyclotetrasiloxane	5
butyl paraben	bucinal	5
methyl salicylate	2-phenoxyethanol	5
alpha-hexylcinnamaldehyde	ethyl paraben	4
ethyl paraben	bucinal	4
di-n-butyl phthalate	methyl paraben	3
methyl paraben	diethanolamine	3
alpha-hexylcinnamaldehyde	decamethylcyclopentasiloxane	3
4-tert-octylphenol monoethoxylate	methyl paraben	3
4-tert-octylphenol monoethoxylate	2-phenoxyethanol	3
eugenol	diethanolamine	2
linalool	2-butoxyethanol	2
terpineol	limonene	2
eugenol	triclosan	2
benzophenone	methyl paraben	2
linalool	terpineol	2
linalool	decamethylcyclopentasiloxane	2
decamethylcyclopentasiloxane	bucinal	2
2-butoxyethanol	2-phenoxyethanol	2
monoethanolamine	triclosan	2
2-butoxyethanol	limonene	2
benzophenone-3	alpha-hexylcinnamaldehyde	2
phenethyl alcohol	ethyl paraben	2
terpineol	2-phenoxyethanol	1
benzophenone-3	bucinal	1
2-phenoxyethanol	ahtn	1
butyl paraben	diethanolamine	1
methyl paraben	decamethylcyclopentasiloxane	1
4-tert-octylphenol monoethoxylate	limonene	1
methyl salicylate	limonene	1
monoethanolamine	2-(2-butoxyethoxy)ethanol	1
triclosan	ethyl paraben	1
monoethanolamine	limonene	1
methyl salicylate	butyl paraben	1
methyl salicylate	4-tert-octylphenol monoethoxylate	1
4-tert-octylphenol monoethoxylate	ethyl paraben	1
methyl salicylate	isobornyl acetate	1
diethanolamine	ethyl paraben	1
4-tert-octylphenol monoethoxylate	butyl paraben	1
triclosan	alpha-hexylcinnamaldehyde	1
eugenol	4-tert-octylphenol monoethoxylate	1
triclosan	butyl paraben	1
methyl paraben	ahtn	1
eugenol	2-butoxyethanol	1
4-tert-octylphenol monoethoxylate	linalool	1

## Sheet: Excel  File Table S2
Excel File Table S2. Three-way chemical combinations.
Chemical names are color-coded by chemical class:
UV Filter	Cyclosiloxane	Glycol Ether
Sythetic Fragrance	Natural Fragrance	Alkylphenol
Ethanolamine	Antimicrobial	Phthalate
Paraben
Chemical 1	Chemical 2	Chemical 3	Number of products containing this combination
methyl paraben	ethyl paraben	2-phenoxyethanol	1059
butyl paraben	methyl paraben	2-phenoxyethanol	662
butyl paraben	methyl paraben	ethyl paraben	587
linalool	limonene	2-phenoxyethanol	566
butyl paraben	ethyl paraben	2-phenoxyethanol	530
linalool	methyl paraben	limonene	308
eugenol	linalool	limonene	272
linalool	methyl paraben	2-phenoxyethanol	241
methyl paraben	limonene	2-phenoxyethanol	216
linalool	methyl paraben	ethyl paraben	176
methyl paraben	ethyl paraben	limonene	153
linalool	ethyl paraben	2-phenoxyethanol	150
ethyl paraben	limonene	2-phenoxyethanol	131
linalool	ethyl paraben	limonene	123
linalool	butyl paraben	methyl paraben	122
linalool	butyl paraben	ethyl paraben	106
linalool	butyl paraben	2-phenoxyethanol	103
butyl paraben	methyl paraben	limonene	102
eugenol	linalool	2-phenoxyethanol	95
butyl paraben	limonene	2-phenoxyethanol	91
butyl paraben	ethyl paraben	limonene	90
linalool	butyl paraben	limonene	89
eugenol	limonene	2-phenoxyethanol	83
eugenol	linalool	methyl paraben	62
benzophenone-3	linalool	limonene	52
benzophenone-3	methyl paraben	2-phenoxyethanol	45
benzophenone-3	methyl paraben	ethyl paraben	42
eugenol	methyl paraben	limonene	39
linalool	methyl paraben	bucinal	37
eugenol	linalool	bucinal	31
eugenol	methyl paraben	2-phenoxyethanol	28
eugenol	methyl paraben	bucinal	28
linalool	methyl paraben	alpha-hexylcinnamaldehyde	26
linalool	alpha-hexylcinnamaldehyde	limonene	25
benzophenone-3	ethyl paraben	2-phenoxyethanol	25
eugenol	methyl paraben	ethyl paraben	25
linalool	alpha-hexylcinnamaldehyde	bucinal	23
linalool	limonene	bucinal	23
eugenol	alpha-hexylcinnamaldehyde	bucinal	21
methyl paraben	alpha-hexylcinnamaldehyde	bucinal	21
eugenol	linalool	alpha-hexylcinnamaldehyde	21
eugenol	ethyl paraben	2-phenoxyethanol	21
eugenol	methyl paraben	alpha-hexylcinnamaldehyde	21
eugenol	butyl paraben	methyl paraben	19
eugenol	ethyl paraben	limonene	19
eugenol	butyl paraben	2-phenoxyethanol	18
eugenol	benzophenone-3	limonene	18
eugenol	butyl paraben	ethyl paraben	18
eugenol	linalool	ethyl paraben	17
eugenol	benzophenone-3	linalool	17
benzophenone-3	butyl paraben	ethyl paraben	16
phenethyl alcohol	linalool	limonene	16
benzophenone-3	butyl paraben	2-phenoxyethanol	16
benzophenone-3	butyl paraben	methyl paraben	16
eugenol	butyl paraben	limonene	15
eugenol	linalool	butyl paraben	15
linalool	alpha-hexylcinnamaldehyde	2-phenoxyethanol	14
linalool	2-phenoxyethanol	bucinal	11
benzophenone-3	linalool	methyl paraben	11
benzophenone-3	methyl paraben	limonene	10
alpha-hexylcinnamaldehyde	limonene	2-phenoxyethanol	9
methyl paraben	limonene	bucinal	8
benzophenone-3	linalool	2-phenoxyethanol	8
benzophenone-3	limonene	2-phenoxyethanol	8
phenethyl alcohol	limonene	2-phenoxyethanol	8
triclosan	linalool	limonene	8
methyl paraben	alpha-hexylcinnamaldehyde	2-phenoxyethanol	8
methyl paraben	alpha-hexylcinnamaldehyde	limonene	7
eugenol	2-phenoxyethanol	bucinal	7
methyl paraben	2-phenoxyethanol	bucinal	7
eugenol	alpha-hexylcinnamaldehyde	2-phenoxyethanol	7
phenethyl alcohol	linalool	2-phenoxyethanol	7
alpha-hexylcinnamaldehyde	2-phenoxyethanol	bucinal	6
limonene	2-phenoxyethanol	bucinal	6
eugenol	limonene	bucinal	5
phenethyl alcohol	butyl paraben	methyl paraben	5
linalool	butyl paraben	bucinal	5
alpha-hexylcinnamaldehyde	ethyl paraben	2-phenoxyethanol	4
linalool	ethyl paraben	bucinal	4
butyl paraben	alpha-hexylcinnamaldehyde	bucinal	4
linalool	diethanolamine	limonene	4
eugenol	benzophenone-3	2-phenoxyethanol	4
methyl paraben	alpha-hexylcinnamaldehyde	ethyl paraben	4
butyl paraben	alpha-hexylcinnamaldehyde	2-phenoxyethanol	4
alpha-hexylcinnamaldehyde	limonene	bucinal	4
butyl paraben	2-phenoxyethanol	bucinal	4
butyl paraben	alpha-hexylcinnamaldehyde	ethyl paraben	4
butyl paraben	methyl paraben	alpha-hexylcinnamaldehyde	4
butyl paraben	ethyl paraben	bucinal	4
butyl paraben	methyl paraben	bucinal	4
benzophenone-3	butyl paraben	limonene	4
linalool	butyl paraben	alpha-hexylcinnamaldehyde	4
methyl paraben	ethyl paraben	bucinal	4
eugenol	alpha-hexylcinnamaldehyde	limonene	4
ethyl paraben	2-phenoxyethanol	bucinal	4
diethanolamine	limonene	2-phenoxyethanol	4
phenethyl alcohol	methyl paraben	2-phenoxyethanol	4
linalool	alpha-hexylcinnamaldehyde	ethyl paraben	3
eugenol	butyl paraben	bucinal	3
benzophenone-3	linalool	ethyl paraben	3
triclosan	methyl paraben	2-phenoxyethanol	3
alpha-hexylcinnamaldehyde	ethyl paraben	bucinal	3
benzophenone-3	linalool	butyl paraben	3
eugenol	butyl paraben	alpha-hexylcinnamaldehyde	3
benzophenone-3	ethyl paraben	limonene	3
eugenol	triclosan	limonene	2
benzophenone-3	methyl paraben	alpha-hexylcinnamaldehyde	2
linalool	terpineol	limonene	2
2-butoxyethanol	limonene	2-phenoxyethanol	2
phenethyl alcohol	linalool	methyl paraben	2
eugenol	alpha-hexylcinnamaldehyde	ethyl paraben	2
eugenol	linalool	diethanolamine	2
benzophenone-3	alpha-hexylcinnamaldehyde	2-phenoxyethanol	2
butyl paraben	limonene	bucinal	2
eugenol	ethyl paraben	bucinal	2
alpha-hexylcinnamaldehyde	decamethylcyclopentasiloxane	bucinal	2
eugenol	triclosan	linalool	2
linalool	alpha-hexylcinnamaldehyde	decamethylcyclopentasiloxane	2
phenethyl alcohol	methyl paraben	ethyl paraben	2
benzophenone-3	butyl paraben	alpha-hexylcinnamaldehyde	2
linalool	diethanolamine	2-phenoxyethanol	2
triclosan	linalool	2-phenoxyethanol	2
ethyl paraben	limonene	bucinal	2
benzophenone-3	alpha-hexylcinnamaldehyde	ethyl paraben	2
eugenol	diethanolamine	2-phenoxyethanol	1
benzophenone-3	alpha-hexylcinnamaldehyde	bucinal	1
methyl paraben	2-phenoxyethanol	ahtn	1
triclosan	ethyl paraben	2-phenoxyethanol	1
4-tert-octylphenol monoethoxylate	methyl paraben	ethyl paraben	1
4-tert-octylphenol monoethoxylate	butyl paraben	2-phenoxyethanol	1
linalool	methyl paraben	diethanolamine	1
methyl paraben	alpha-hexylcinnamaldehyde	decamethylcyclopentasiloxane	1
monoethanolamine	linalool	limonene	1
triclosan	limonene	2-phenoxyethanol	1
benzophenone-3	limonene	bucinal	1
phenethyl alcohol	methyl paraben	limonene	1
triclosan	butyl paraben	ethyl paraben	1
benzophenone-3	ethyl paraben	bucinal	1
benzophenone-3	linalool	alpha-hexylcinnamaldehyde	1
butyl paraben	diethanolamine	2-phenoxyethanol	1
linalool	2-butoxyethanol	limonene	1
triclosan	methyl paraben	ethyl paraben	1
eugenol	diethanolamine	limonene	1
eugenol	4-tert-octylphenol monoethoxylate	limonene	1
eugenol	4-tert-octylphenol monoethoxylate	linalool	1
linalool	2-butoxyethanol	2-phenoxyethanol	1
butyl paraben	alpha-hexylcinnamaldehyde	limonene	1
eugenol	2-butoxyethanol	limonene	1
benzophenone-3	methyl paraben	bucinal	1
methyl paraben	diethanolamine	2-phenoxyethanol	1
butyl paraben	diethanolamine	ethyl paraben	1
triclosan	butyl paraben	methyl paraben	1
eugenol	2-butoxyethanol	2-phenoxyethanol	1
eugenol	linalool	2-butoxyethanol	1
triclosan	methyl paraben	limonene	1
benzophenone-3	2-phenoxyethanol	bucinal	1
alpha-hexylcinnamaldehyde	ethyl paraben	limonene	1
methyl paraben	diethanolamine	ethyl paraben	1
benzophenone-3	alpha-hexylcinnamaldehyde	limonene	1
butyl paraben	methyl paraben	diethanolamine	1
diethanolamine	ethyl paraben	2-phenoxyethanol	1
linalool	methyl paraben	decamethylcyclopentasiloxane	1
4-tert-octylphenol monoethoxylate	methyl paraben	2-phenoxyethanol	1
triclosan	butyl paraben	2-phenoxyethanol	1
4-tert-octylphenol monoethoxylate	ethyl paraben	2-phenoxyethanol	1
4-tert-octylphenol monoethoxylate	linalool	limonene	1
benzophenone-3	linalool	bucinal	1
benzophenone-3	butyl paraben	bucinal	1
4-tert-octylphenol monoethoxylate	butyl paraben	methyl paraben	1
linalool	decamethylcyclopentasiloxane	bucinal	1
methyl salicylate	butyl paraben	methyl paraben	1
methyl salicylate	methyl paraben	2-phenoxyethanol	1
triclosan	linalool	methyl paraben	1
4-tert-octylphenol monoethoxylate	butyl paraben	ethyl paraben	1

## Sheet: Excel File Table S3
Excel File Table S3. Four-way chemical combinations.
Chemical names are color-coded by chemical class:
UV Filter	Cyclosiloxane	Glycol Ether
Sythetic Fragrance	Natural Fragrance	Alkylphenol
Ethanolamine	Antimicrobial	Phthalate
Paraben
Chemical 1	Chemical 2	Chemical 3	Chemical 4	Number of products containing this combination
butyl paraben	methyl paraben	ethyl paraben	2-phenoxyethanol	523
linalool	methyl paraben	limonene	2-phenoxyethanol	161
linalool	methyl paraben	ethyl paraben	2-phenoxyethanol	148
methyl paraben	ethyl paraben	limonene	2-phenoxyethanol	130
linalool	methyl paraben	ethyl paraben	limonene	121
linalool	butyl paraben	methyl paraben	ethyl paraben	105
linalool	butyl paraben	methyl paraben	2-phenoxyethanol	101
linalool	ethyl paraben	limonene	2-phenoxyethanol	100
linalool	butyl paraben	ethyl paraben	2-phenoxyethanol	98
butyl paraben	methyl paraben	ethyl paraben	limonene	90
butyl paraben	methyl paraben	limonene	2-phenoxyethanol	89
butyl paraben	ethyl paraben	limonene	2-phenoxyethanol	85
linalool	butyl paraben	methyl paraben	limonene	83
linalool	butyl paraben	limonene	2-phenoxyethanol	72
linalool	butyl paraben	ethyl paraben	limonene	71
eugenol	linalool	limonene	2-phenoxyethanol	64
eugenol	linalool	methyl paraben	limonene	31
eugenol	linalool	methyl paraben	bucinal	27
benzophenone-3	methyl paraben	ethyl paraben	2-phenoxyethanol	24
eugenol	linalool	methyl paraben	2-phenoxyethanol	21
eugenol	methyl paraben	ethyl paraben	2-phenoxyethanol	21
eugenol	linalool	methyl paraben	alpha-hexylcinnamaldehyde	20
eugenol	methyl paraben	alpha-hexylcinnamaldehyde	bucinal	20
linalool	methyl paraben	alpha-hexylcinnamaldehyde	bucinal	20
eugenol	linalool	alpha-hexylcinnamaldehyde	bucinal	20
eugenol	methyl paraben	limonene	2-phenoxyethanol	19
eugenol	methyl paraben	ethyl paraben	limonene	19
eugenol	butyl paraben	methyl paraben	ethyl paraben	18
eugenol	linalool	methyl paraben	ethyl paraben	17
eugenol	butyl paraben	ethyl paraben	2-phenoxyethanol	17
eugenol	butyl paraben	methyl paraben	2-phenoxyethanol	17
eugenol	ethyl paraben	limonene	2-phenoxyethanol	15
benzophenone-3	butyl paraben	methyl paraben	2-phenoxyethanol	15
benzophenone-3	butyl paraben	methyl paraben	ethyl paraben	14
eugenol	linalool	ethyl paraben	2-phenoxyethanol	14
eugenol	benzophenone-3	linalool	limonene	14
eugenol	butyl paraben	methyl paraben	limonene	14
benzophenone-3	butyl paraben	ethyl paraben	2-phenoxyethanol	14
eugenol	butyl paraben	ethyl paraben	limonene	13
eugenol	linalool	butyl paraben	methyl paraben	13
eugenol	butyl paraben	limonene	2-phenoxyethanol	13
eugenol	linalool	butyl paraben	ethyl paraben	12
eugenol	linalool	butyl paraben	2-phenoxyethanol	12
eugenol	linalool	ethyl paraben	limonene	12
benzophenone-3	linalool	methyl paraben	limonene	10
eugenol	linalool	butyl paraben	limonene	9
linalool	methyl paraben	limonene	bucinal	8
linalool	alpha-hexylcinnamaldehyde	limonene	2-phenoxyethanol	8
linalool	methyl paraben	alpha-hexylcinnamaldehyde	2-phenoxyethanol	7
linalool	methyl paraben	2-phenoxyethanol	bucinal	7
linalool	methyl paraben	alpha-hexylcinnamaldehyde	limonene	7
phenethyl alcohol	linalool	limonene	2-phenoxyethanol	7
eugenol	linalool	2-phenoxyethanol	bucinal	7
eugenol	methyl paraben	alpha-hexylcinnamaldehyde	2-phenoxyethanol	6
linalool	limonene	2-phenoxyethanol	bucinal	6
linalool	alpha-hexylcinnamaldehyde	2-phenoxyethanol	bucinal	6
eugenol	linalool	alpha-hexylcinnamaldehyde	2-phenoxyethanol	6
methyl paraben	alpha-hexylcinnamaldehyde	2-phenoxyethanol	bucinal	6
eugenol	linalool	limonene	bucinal	5
eugenol	methyl paraben	2-phenoxyethanol	bucinal	5
eugenol	alpha-hexylcinnamaldehyde	2-phenoxyethanol	bucinal	5
benzophenone-3	linalool	limonene	2-phenoxyethanol	5
benzophenone-3	linalool	methyl paraben	2-phenoxyethanol	4
linalool	butyl paraben	alpha-hexylcinnamaldehyde	bucinal	4
linalool	butyl paraben	2-phenoxyethanol	bucinal	4
methyl paraben	alpha-hexylcinnamaldehyde	ethyl paraben	2-phenoxyethanol	4
benzophenone-3	methyl paraben	limonene	2-phenoxyethanol	4
linalool	alpha-hexylcinnamaldehyde	limonene	bucinal	4
linalool	butyl paraben	ethyl paraben	bucinal	4
butyl paraben	alpha-hexylcinnamaldehyde	ethyl paraben	2-phenoxyethanol	4
methyl paraben	ethyl paraben	2-phenoxyethanol	bucinal	4
butyl paraben	methyl paraben	alpha-hexylcinnamaldehyde	2-phenoxyethanol	4
butyl paraben	methyl paraben	ethyl paraben	bucinal	4
linalool	butyl paraben	methyl paraben	bucinal	4
linalool	methyl paraben	ethyl paraben	bucinal	4
linalool	ethyl paraben	2-phenoxyethanol	bucinal	4
butyl paraben	methyl paraben	2-phenoxyethanol	bucinal	4
butyl paraben	methyl paraben	alpha-hexylcinnamaldehyde	ethyl paraben	4
butyl paraben	ethyl paraben	2-phenoxyethanol	bucinal	4
benzophenone-3	linalool	ethyl paraben	limonene	3
linalool	butyl paraben	alpha-hexylcinnamaldehyde	2-phenoxyethanol	3
benzophenone-3	butyl paraben	methyl paraben	limonene	3
butyl paraben	methyl paraben	alpha-hexylcinnamaldehyde	bucinal	3
benzophenone-3	ethyl paraben	limonene	2-phenoxyethanol	3
benzophenone-3	methyl paraben	ethyl paraben	limonene	3
linalool	alpha-hexylcinnamaldehyde	ethyl paraben	2-phenoxyethanol	3
benzophenone-3	butyl paraben	limonene	2-phenoxyethanol	3
benzophenone-3	linalool	butyl paraben	methyl paraben	3
linalool	butyl paraben	alpha-hexylcinnamaldehyde	ethyl paraben	3
benzophenone-3	linalool	methyl paraben	ethyl paraben	3
benzophenone-3	linalool	butyl paraben	2-phenoxyethanol	3
eugenol	linalool	butyl paraben	bucinal	3
eugenol	butyl paraben	alpha-hexylcinnamaldehyde	bucinal	3
linalool	methyl paraben	alpha-hexylcinnamaldehyde	ethyl paraben	3
linalool	alpha-hexylcinnamaldehyde	ethyl paraben	bucinal	3
eugenol	methyl paraben	alpha-hexylcinnamaldehyde	limonene	3
linalool	butyl paraben	methyl paraben	alpha-hexylcinnamaldehyde	3
benzophenone-3	linalool	ethyl paraben	2-phenoxyethanol	3
methyl paraben	alpha-hexylcinnamaldehyde	limonene	bucinal	3
benzophenone-3	linalool	butyl paraben	ethyl paraben	3
butyl paraben	alpha-hexylcinnamaldehyde	2-phenoxyethanol	bucinal	3
eugenol	linalool	alpha-hexylcinnamaldehyde	limonene	3
eugenol	benzophenone-3	limonene	2-phenoxyethanol	3
benzophenone-3	butyl paraben	ethyl paraben	limonene	3
eugenol	linalool	butyl paraben	alpha-hexylcinnamaldehyde	3
butyl paraben	alpha-hexylcinnamaldehyde	ethyl paraben	bucinal	3
alpha-hexylcinnamaldehyde	ethyl paraben	2-phenoxyethanol	bucinal	3
methyl paraben	alpha-hexylcinnamaldehyde	ethyl paraben	bucinal	3
benzophenone-3	linalool	butyl paraben	limonene	3
eugenol	butyl paraben	methyl paraben	bucinal	2
eugenol	butyl paraben	methyl paraben	alpha-hexylcinnamaldehyde	2
benzophenone-3	butyl paraben	methyl paraben	alpha-hexylcinnamaldehyde	2
eugenol	methyl paraben	alpha-hexylcinnamaldehyde	ethyl paraben	2
eugenol	limonene	2-phenoxyethanol	bucinal	2
benzophenone-3	butyl paraben	alpha-hexylcinnamaldehyde	2-phenoxyethanol	2
linalool	diethanolamine	limonene	2-phenoxyethanol	2
eugenol	butyl paraben	alpha-hexylcinnamaldehyde	ethyl paraben	2
eugenol	linalool	alpha-hexylcinnamaldehyde	ethyl paraben	2
eugenol	butyl paraben	alpha-hexylcinnamaldehyde	2-phenoxyethanol	2
methyl paraben	limonene	2-phenoxyethanol	bucinal	2
eugenol	alpha-hexylcinnamaldehyde	ethyl paraben	bucinal	2
benzophenone-3	methyl paraben	alpha-hexylcinnamaldehyde	2-phenoxyethanol	2
eugenol	butyl paraben	2-phenoxyethanol	bucinal	2
eugenol	alpha-hexylcinnamaldehyde	limonene	bucinal	2
eugenol	alpha-hexylcinnamaldehyde	limonene	2-phenoxyethanol	2
benzophenone-3	alpha-hexylcinnamaldehyde	ethyl paraben	2-phenoxyethanol	2
eugenol	butyl paraben	ethyl paraben	bucinal	2
eugenol	methyl paraben	limonene	bucinal	2
butyl paraben	limonene	2-phenoxyethanol	bucinal	2
methyl paraben	ethyl paraben	limonene	bucinal	2
eugenol	linalool	ethyl paraben	bucinal	2
butyl paraben	ethyl paraben	limonene	bucinal	2
linalool	ethyl paraben	limonene	bucinal	2
eugenol	ethyl paraben	2-phenoxyethanol	bucinal	2
ethyl paraben	limonene	2-phenoxyethanol	bucinal	2
methyl paraben	alpha-hexylcinnamaldehyde	limonene	2-phenoxyethanol	2
eugenol	alpha-hexylcinnamaldehyde	ethyl paraben	2-phenoxyethanol	2
eugenol	triclosan	linalool	limonene	2
benzophenone-3	butyl paraben	alpha-hexylcinnamaldehyde	ethyl paraben	2
butyl paraben	methyl paraben	limonene	bucinal	2
eugenol	methyl paraben	ethyl paraben	bucinal	2
benzophenone-3	methyl paraben	alpha-hexylcinnamaldehyde	ethyl paraben	2
linalool	butyl paraben	limonene	bucinal	2
butyl paraben	alpha-hexylcinnamaldehyde	limonene	2-phenoxyethanol	1
benzophenone-3	butyl paraben	limonene	bucinal	1
triclosan	linalool	methyl paraben	limonene	1
triclosan	butyl paraben	methyl paraben	2-phenoxyethanol	1
eugenol	benzophenone-3	linalool	2-phenoxyethanol	1
4-tert-octylphenol monoethoxylate	methyl paraben	ethyl paraben	2-phenoxyethanol	1
benzophenone-3	linalool	butyl paraben	alpha-hexylcinnamaldehyde	1
benzophenone-3	methyl paraben	limonene	bucinal	1
4-tert-octylphenol monoethoxylate	butyl paraben	ethyl paraben	2-phenoxyethanol	1
benzophenone-3	methyl paraben	2-phenoxyethanol	bucinal	1
benzophenone-3	linalool	2-phenoxyethanol	bucinal	1
linalool	2-butoxyethanol	limonene	2-phenoxyethanol	1
benzophenone-3	alpha-hexylcinnamaldehyde	ethyl paraben	bucinal	1
triclosan	methyl paraben	limonene	2-phenoxyethanol	1
benzophenone-3	methyl paraben	alpha-hexylcinnamaldehyde	limonene	1
benzophenone-3	ethyl paraben	limonene	bucinal	1
benzophenone-3	linalool	alpha-hexylcinnamaldehyde	limonene	1
benzophenone-3	linalool	alpha-hexylcinnamaldehyde	ethyl paraben	1
linalool	butyl paraben	alpha-hexylcinnamaldehyde	limonene	1
triclosan	butyl paraben	ethyl paraben	2-phenoxyethanol	1
4-tert-octylphenol monoethoxylate	butyl paraben	methyl paraben	2-phenoxyethanol	1
benzophenone-3	butyl paraben	alpha-hexylcinnamaldehyde	limonene	1
butyl paraben	alpha-hexylcinnamaldehyde	limonene	bucinal	1
benzophenone-3	butyl paraben	methyl paraben	bucinal	1
phenethyl alcohol	linalool	methyl paraben	2-phenoxyethanol	1
butyl paraben	methyl paraben	diethanolamine	2-phenoxyethanol	1
benzophenone-3	alpha-hexylcinnamaldehyde	2-phenoxyethanol	bucinal	1
benzophenone-3	linalool	ethyl paraben	bucinal	1
benzophenone-3	linalool	methyl paraben	bucinal	1
eugenol	linalool	diethanolamine	limonene	1
benzophenone-3	alpha-hexylcinnamaldehyde	ethyl paraben	limonene	1
butyl paraben	methyl paraben	alpha-hexylcinnamaldehyde	limonene	1
triclosan	butyl paraben	methyl paraben	ethyl paraben	1
benzophenone-3	butyl paraben	alpha-hexylcinnamaldehyde	bucinal	1
butyl paraben	diethanolamine	ethyl paraben	2-phenoxyethanol	1
benzophenone-3	methyl paraben	ethyl paraben	bucinal	1
benzophenone-3	butyl paraben	2-phenoxyethanol	bucinal	1
phenethyl alcohol	methyl paraben	limonene	2-phenoxyethanol	1
linalool	alpha-hexylcinnamaldehyde	ethyl paraben	limonene	1
benzophenone-3	linalool	butyl paraben	bucinal	1
eugenol	linalool	diethanolamine	2-phenoxyethanol	1
phenethyl alcohol	linalool	methyl paraben	limonene	1
triclosan	linalool	methyl paraben	2-phenoxyethanol	1
eugenol	diethanolamine	limonene	2-phenoxyethanol	1
benzophenone-3	alpha-hexylcinnamaldehyde	limonene	2-phenoxyethanol	1
eugenol	2-butoxyethanol	limonene	2-phenoxyethanol	1
benzophenone-3	methyl paraben	alpha-hexylcinnamaldehyde	bucinal	1
alpha-hexylcinnamaldehyde	ethyl paraben	limonene	2-phenoxyethanol	1
linalool	alpha-hexylcinnamaldehyde	decamethylcyclopentasiloxane	bucinal	1
methyl paraben	diethanolamine	ethyl paraben	2-phenoxyethanol	1
methyl paraben	alpha-hexylcinnamaldehyde	ethyl paraben	limonene	1
eugenol	linalool	2-butoxyethanol	limonene	1
alpha-hexylcinnamaldehyde	ethyl paraben	limonene	bucinal	1
butyl paraben	alpha-hexylcinnamaldehyde	ethyl paraben	limonene	1
benzophenone-3	limonene	2-phenoxyethanol	bucinal	1
alpha-hexylcinnamaldehyde	limonene	2-phenoxyethanol	bucinal	1
butyl paraben	methyl paraben	diethanolamine	ethyl paraben	1
benzophenone-3	ethyl paraben	2-phenoxyethanol	bucinal	1
triclosan	methyl paraben	ethyl paraben	2-phenoxyethanol	1
benzophenone-3	linalool	limonene	bucinal	1
4-tert-octylphenol monoethoxylate	butyl paraben	methyl paraben	ethyl paraben	1
eugenol	linalool	2-butoxyethanol	2-phenoxyethanol	1
benzophenone-3	linalool	alpha-hexylcinnamaldehyde	2-phenoxyethanol	1
benzophenone-3	linalool	methyl paraben	alpha-hexylcinnamaldehyde	1
benzophenone-3	butyl paraben	ethyl paraben	bucinal	1
benzophenone-3	alpha-hexylcinnamaldehyde	limonene	bucinal	1
benzophenone-3	linalool	alpha-hexylcinnamaldehyde	bucinal	1
triclosan	linalool	limonene	2-phenoxyethanol	1
linalool	methyl paraben	alpha-hexylcinnamaldehyde	decamethylcyclopentasiloxane	1
eugenol	4-tert-octylphenol monoethoxylate	linalool	limonene	1

## Sheet: Excel File Table S4
Excel File Table S4. Five-way chemical combinations.
Chemical names are color-coded by chemical class:
UV Filter	Cyclosiloxane	Glycol Ether
Sythetic Fragrance	Natural Fragrance	Alkylphenol
Ethanolamine	Antimicrobial	Phthalate
Paraben
Chemical 1	Chemical 2	Chemical 3	Chemical 4	Chemical 5	Number of products containing this combination
linalool	methyl paraben	ethyl paraben	limonene	2-phenoxyethanol	99
linalool	butyl paraben	methyl paraben	ethyl paraben	2-phenoxyethanol	97
butyl paraben	methyl paraben	ethyl paraben	limonene	2-phenoxyethanol	85
linalool	butyl paraben	methyl paraben	limonene	2-phenoxyethanol	71
linalool	butyl paraben	methyl paraben	ethyl paraben	limonene	71
linalool	butyl paraben	ethyl paraben	limonene	2-phenoxyethanol	67
eugenol	linalool	methyl paraben	alpha-hexylcinnamaldehyde	bucinal	19
eugenol	butyl paraben	methyl paraben	ethyl paraben	2-phenoxyethanol	17
eugenol	methyl paraben	ethyl paraben	limonene	2-phenoxyethanol	15
eugenol	linalool	methyl paraben	ethyl paraben	2-phenoxyethanol	14
eugenol	linalool	methyl paraben	limonene	2-phenoxyethanol	13
benzophenone-3	butyl paraben	methyl paraben	ethyl paraben	2-phenoxyethanol	13
eugenol	butyl paraben	methyl paraben	ethyl paraben	limonene	13
eugenol	linalool	butyl paraben	methyl paraben	2-phenoxyethanol	12
eugenol	linalool	butyl paraben	ethyl paraben	2-phenoxyethanol	12
eugenol	linalool	butyl paraben	methyl paraben	ethyl paraben	12
eugenol	butyl paraben	methyl paraben	limonene	2-phenoxyethanol	12
eugenol	linalool	methyl paraben	ethyl paraben	limonene	12
eugenol	butyl paraben	ethyl paraben	limonene	2-phenoxyethanol	12
eugenol	linalool	ethyl paraben	limonene	2-phenoxyethanol	9
eugenol	linalool	butyl paraben	methyl paraben	limonene	9
eugenol	linalool	butyl paraben	limonene	2-phenoxyethanol	8
eugenol	linalool	butyl paraben	ethyl paraben	limonene	8
linalool	methyl paraben	alpha-hexylcinnamaldehyde	2-phenoxyethanol	bucinal	6
eugenol	linalool	methyl paraben	alpha-hexylcinnamaldehyde	2-phenoxyethanol	6
eugenol	linalool	alpha-hexylcinnamaldehyde	2-phenoxyethanol	bucinal	5
eugenol	linalool	methyl paraben	2-phenoxyethanol	bucinal	5
eugenol	methyl paraben	alpha-hexylcinnamaldehyde	2-phenoxyethanol	bucinal	5
butyl paraben	methyl paraben	alpha-hexylcinnamaldehyde	ethyl paraben	2-phenoxyethanol	4
butyl paraben	methyl paraben	ethyl paraben	2-phenoxyethanol	bucinal	4
linalool	butyl paraben	methyl paraben	2-phenoxyethanol	bucinal	4
linalool	butyl paraben	methyl paraben	ethyl paraben	bucinal	4
benzophenone-3	linalool	methyl paraben	limonene	2-phenoxyethanol	4
linalool	butyl paraben	ethyl paraben	2-phenoxyethanol	bucinal	4
linalool	methyl paraben	ethyl paraben	2-phenoxyethanol	bucinal	4
benzophenone-3	linalool	butyl paraben	methyl paraben	2-phenoxyethanol	3
linalool	butyl paraben	methyl paraben	alpha-hexylcinnamaldehyde	bucinal	3
linalool	butyl paraben	alpha-hexylcinnamaldehyde	ethyl paraben	bucinal	3
linalool	alpha-hexylcinnamaldehyde	ethyl paraben	2-phenoxyethanol	bucinal	3
benzophenone-3	linalool	methyl paraben	ethyl paraben	limonene	3
linalool	butyl paraben	alpha-hexylcinnamaldehyde	ethyl paraben	2-phenoxyethanol	3
benzophenone-3	linalool	butyl paraben	limonene	2-phenoxyethanol	3
linalool	methyl paraben	alpha-hexylcinnamaldehyde	ethyl paraben	bucinal	3
benzophenone-3	butyl paraben	methyl paraben	limonene	2-phenoxyethanol	3
linalool	butyl paraben	methyl paraben	alpha-hexylcinnamaldehyde	2-phenoxyethanol	3
methyl paraben	alpha-hexylcinnamaldehyde	ethyl paraben	2-phenoxyethanol	bucinal	3
benzophenone-3	linalool	butyl paraben	ethyl paraben	limonene	3
benzophenone-3	linalool	butyl paraben	ethyl paraben	2-phenoxyethanol	3
linalool	butyl paraben	methyl paraben	alpha-hexylcinnamaldehyde	ethyl paraben	3
benzophenone-3	linalool	methyl paraben	ethyl paraben	2-phenoxyethanol	3
eugenol	linalool	methyl paraben	alpha-hexylcinnamaldehyde	limonene	3
benzophenone-3	linalool	ethyl paraben	limonene	2-phenoxyethanol	3
benzophenone-3	linalool	butyl paraben	methyl paraben	limonene	3
linalool	methyl paraben	alpha-hexylcinnamaldehyde	limonene	bucinal	3
eugenol	linalool	butyl paraben	alpha-hexylcinnamaldehyde	bucinal	3
linalool	butyl paraben	alpha-hexylcinnamaldehyde	2-phenoxyethanol	bucinal	3
butyl paraben	methyl paraben	alpha-hexylcinnamaldehyde	2-phenoxyethanol	bucinal	3
butyl paraben	alpha-hexylcinnamaldehyde	ethyl paraben	2-phenoxyethanol	bucinal	3
benzophenone-3	butyl paraben	ethyl paraben	limonene	2-phenoxyethanol	3
benzophenone-3	methyl paraben	ethyl paraben	limonene	2-phenoxyethanol	3
benzophenone-3	linalool	butyl paraben	methyl paraben	ethyl paraben	3
linalool	methyl paraben	alpha-hexylcinnamaldehyde	ethyl paraben	2-phenoxyethanol	3
butyl paraben	methyl paraben	alpha-hexylcinnamaldehyde	ethyl paraben	bucinal	3
benzophenone-3	butyl paraben	methyl paraben	ethyl paraben	limonene	3
eugenol	butyl paraben	methyl paraben	ethyl paraben	bucinal	2
benzophenone-3	methyl paraben	alpha-hexylcinnamaldehyde	ethyl paraben	2-phenoxyethanol	2
eugenol	linalool	methyl paraben	limonene	bucinal	2
eugenol	methyl paraben	alpha-hexylcinnamaldehyde	ethyl paraben	bucinal	2
eugenol	butyl paraben	alpha-hexylcinnamaldehyde	2-phenoxyethanol	bucinal	2
eugenol	linalool	butyl paraben	ethyl paraben	bucinal	2
methyl paraben	ethyl paraben	limonene	2-phenoxyethanol	bucinal	2
linalool	methyl paraben	ethyl paraben	limonene	bucinal	2
eugenol	linalool	butyl paraben	alpha-hexylcinnamaldehyde	ethyl paraben	2
linalool	ethyl paraben	limonene	2-phenoxyethanol	bucinal	2
eugenol	linalool	methyl paraben	alpha-hexylcinnamaldehyde	ethyl paraben	2
eugenol	alpha-hexylcinnamaldehyde	ethyl paraben	2-phenoxyethanol	bucinal	2
butyl paraben	methyl paraben	ethyl paraben	limonene	bucinal	2
eugenol	linalool	alpha-hexylcinnamaldehyde	limonene	bucinal	2
eugenol	linalool	ethyl paraben	2-phenoxyethanol	bucinal	2
benzophenone-3	butyl paraben	alpha-hexylcinnamaldehyde	ethyl paraben	2-phenoxyethanol	2
eugenol	methyl paraben	alpha-hexylcinnamaldehyde	ethyl paraben	2-phenoxyethanol	2
eugenol	linalool	limonene	2-phenoxyethanol	bucinal	2
eugenol	butyl paraben	methyl paraben	alpha-hexylcinnamaldehyde	bucinal	2
eugenol	methyl paraben	ethyl paraben	2-phenoxyethanol	bucinal	2
eugenol	butyl paraben	methyl paraben	alpha-hexylcinnamaldehyde	2-phenoxyethanol	2
linalool	butyl paraben	ethyl paraben	limonene	bucinal	2
eugenol	butyl paraben	ethyl paraben	2-phenoxyethanol	bucinal	2
butyl paraben	methyl paraben	limonene	2-phenoxyethanol	bucinal	2
eugenol	linalool	butyl paraben	2-phenoxyethanol	bucinal	2
eugenol	methyl paraben	alpha-hexylcinnamaldehyde	limonene	bucinal	2
eugenol	butyl paraben	alpha-hexylcinnamaldehyde	ethyl paraben	bucinal	2
eugenol	linalool	methyl paraben	ethyl paraben	bucinal	2
eugenol	butyl paraben	alpha-hexylcinnamaldehyde	ethyl paraben	2-phenoxyethanol	2
linalool	butyl paraben	methyl paraben	limonene	bucinal	2
benzophenone-3	butyl paraben	methyl paraben	alpha-hexylcinnamaldehyde	ethyl paraben	2
eugenol	linalool	butyl paraben	methyl paraben	bucinal	2
linalool	methyl paraben	alpha-hexylcinnamaldehyde	limonene	2-phenoxyethanol	2
linalool	butyl paraben	limonene	2-phenoxyethanol	bucinal	2
linalool	methyl paraben	limonene	2-phenoxyethanol	bucinal	2
butyl paraben	ethyl paraben	limonene	2-phenoxyethanol	bucinal	2
eugenol	butyl paraben	methyl paraben	2-phenoxyethanol	bucinal	2
eugenol	linalool	butyl paraben	methyl paraben	alpha-hexylcinnamaldehyde	2
eugenol	linalool	alpha-hexylcinnamaldehyde	ethyl paraben	2-phenoxyethanol	2
eugenol	linalool	alpha-hexylcinnamaldehyde	ethyl paraben	bucinal	2
eugenol	butyl paraben	methyl paraben	alpha-hexylcinnamaldehyde	ethyl paraben	2
benzophenone-3	butyl paraben	methyl paraben	alpha-hexylcinnamaldehyde	2-phenoxyethanol	2
eugenol	linalool	butyl paraben	alpha-hexylcinnamaldehyde	2-phenoxyethanol	2
benzophenone-3	alpha-hexylcinnamaldehyde	ethyl paraben	limonene	2-phenoxyethanol	1
butyl paraben	alpha-hexylcinnamaldehyde	ethyl paraben	limonene	2-phenoxyethanol	1
phenethyl alcohol	linalool	methyl paraben	limonene	2-phenoxyethanol	1
butyl paraben	methyl paraben	alpha-hexylcinnamaldehyde	ethyl paraben	limonene	1
benzophenone-3	alpha-hexylcinnamaldehyde	limonene	2-phenoxyethanol	bucinal	1
benzophenone-3	linalool	methyl paraben	ethyl paraben	bucinal	1
benzophenone-3	linalool	ethyl paraben	2-phenoxyethanol	bucinal	1
butyl paraben	methyl paraben	alpha-hexylcinnamaldehyde	limonene	2-phenoxyethanol	1
benzophenone-3	butyl paraben	methyl paraben	ethyl paraben	bucinal	1
eugenol	methyl paraben	alpha-hexylcinnamaldehyde	limonene	2-phenoxyethanol	1
benzophenone-3	methyl paraben	alpha-hexylcinnamaldehyde	limonene	bucinal	1
linalool	alpha-hexylcinnamaldehyde	ethyl paraben	limonene	2-phenoxyethanol	1
benzophenone-3	linalool	butyl paraben	alpha-hexylcinnamaldehyde	bucinal	1
benzophenone-3	methyl paraben	ethyl paraben	2-phenoxyethanol	bucinal	1
benzophenone-3	butyl paraben	alpha-hexylcinnamaldehyde	2-phenoxyethanol	bucinal	1
benzophenone-3	butyl paraben	alpha-hexylcinnamaldehyde	ethyl paraben	limonene	1
benzophenone-3	linalool	butyl paraben	alpha-hexylcinnamaldehyde	limonene	1
benzophenone-3	methyl paraben	alpha-hexylcinnamaldehyde	ethyl paraben	bucinal	1
linalool	methyl paraben	alpha-hexylcinnamaldehyde	ethyl paraben	limonene	1
linalool	butyl paraben	alpha-hexylcinnamaldehyde	limonene	2-phenoxyethanol	1
benzophenone-3	linalool	butyl paraben	2-phenoxyethanol	bucinal	1
benzophenone-3	linalool	butyl paraben	methyl paraben	alpha-hexylcinnamaldehyde	1
methyl paraben	alpha-hexylcinnamaldehyde	ethyl paraben	limonene	bucinal	1
benzophenone-3	linalool	methyl paraben	alpha-hexylcinnamaldehyde	bucinal	1
benzophenone-3	linalool	methyl paraben	alpha-hexylcinnamaldehyde	ethyl paraben	1
butyl paraben	methyl paraben	diethanolamine	ethyl paraben	2-phenoxyethanol	1
linalool	butyl paraben	methyl paraben	alpha-hexylcinnamaldehyde	limonene	1
benzophenone-3	butyl paraben	methyl paraben	alpha-hexylcinnamaldehyde	bucinal	1
linalool	butyl paraben	alpha-hexylcinnamaldehyde	ethyl paraben	limonene	1
benzophenone-3	alpha-hexylcinnamaldehyde	ethyl paraben	2-phenoxyethanol	bucinal	1
benzophenone-3	butyl paraben	alpha-hexylcinnamaldehyde	limonene	2-phenoxyethanol	1
triclosan	butyl paraben	methyl paraben	ethyl paraben	2-phenoxyethanol	1
linalool	butyl paraben	alpha-hexylcinnamaldehyde	limonene	bucinal	1
4-tert-octylphenol monoethoxylate	butyl paraben	methyl paraben	ethyl paraben	2-phenoxyethanol	1
alpha-hexylcinnamaldehyde	ethyl paraben	limonene	2-phenoxyethanol	bucinal	1
benzophenone-3	methyl paraben	alpha-hexylcinnamaldehyde	ethyl paraben	limonene	1
benzophenone-3	butyl paraben	methyl paraben	2-phenoxyethanol	bucinal	1
benzophenone-3	linalool	butyl paraben	alpha-hexylcinnamaldehyde	2-phenoxyethanol	1
butyl paraben	methyl paraben	alpha-hexylcinnamaldehyde	limonene	bucinal	1
benzophenone-3	linalool	butyl paraben	ethyl paraben	bucinal	1
benzophenone-3	methyl paraben	limonene	2-phenoxyethanol	bucinal	1
benzophenone-3	linalool	alpha-hexylcinnamaldehyde	ethyl paraben	2-phenoxyethanol	1
benzophenone-3	butyl paraben	alpha-hexylcinnamaldehyde	limonene	bucinal	1
benzophenone-3	linalool	butyl paraben	limonene	bucinal	1
linalool	alpha-hexylcinnamaldehyde	ethyl paraben	limonene	bucinal	1
benzophenone-3	linalool	ethyl paraben	limonene	bucinal	1
benzophenone-3	methyl paraben	ethyl paraben	limonene	bucinal	1
benzophenone-3	linalool	alpha-hexylcinnamaldehyde	2-phenoxyethanol	bucinal	1
benzophenone-3	linalool	methyl paraben	limonene	bucinal	1
benzophenone-3	linalool	alpha-hexylcinnamaldehyde	ethyl paraben	limonene	1
butyl paraben	alpha-hexylcinnamaldehyde	limonene	2-phenoxyethanol	bucinal	1
butyl paraben	alpha-hexylcinnamaldehyde	ethyl paraben	limonene	bucinal	1
benzophenone-3	butyl paraben	methyl paraben	limonene	bucinal	1
benzophenone-3	linalool	methyl paraben	alpha-hexylcinnamaldehyde	2-phenoxyethanol	1
benzophenone-3	methyl paraben	alpha-hexylcinnamaldehyde	limonene	2-phenoxyethanol	1
benzophenone-3	linalool	methyl paraben	alpha-hexylcinnamaldehyde	limonene	1
benzophenone-3	butyl paraben	ethyl paraben	2-phenoxyethanol	bucinal	1
benzophenone-3	methyl paraben	alpha-hexylcinnamaldehyde	2-phenoxyethanol	bucinal	1
benzophenone-3	linalool	alpha-hexylcinnamaldehyde	limonene	bucinal	1
benzophenone-3	butyl paraben	alpha-hexylcinnamaldehyde	ethyl paraben	bucinal	1
linalool	alpha-hexylcinnamaldehyde	limonene	2-phenoxyethanol	bucinal	1
benzophenone-3	linalool	alpha-hexylcinnamaldehyde	limonene	2-phenoxyethanol	1
benzophenone-3	linalool	limonene	2-phenoxyethanol	bucinal	1
eugenol	linalool	alpha-hexylcinnamaldehyde	limonene	2-phenoxyethanol	1
benzophenone-3	ethyl paraben	limonene	2-phenoxyethanol	bucinal	1
benzophenone-3	linalool	butyl paraben	alpha-hexylcinnamaldehyde	ethyl paraben	1
benzophenone-3	butyl paraben	limonene	2-phenoxyethanol	bucinal	1
benzophenone-3	linalool	methyl paraben	2-phenoxyethanol	bucinal	1
eugenol	linalool	2-butoxyethanol	limonene	2-phenoxyethanol	1
benzophenone-3	butyl paraben	ethyl paraben	limonene	bucinal	1
benzophenone-3	butyl paraben	methyl paraben	alpha-hexylcinnamaldehyde	limonene	1
triclosan	linalool	methyl paraben	limonene	2-phenoxyethanol	1
benzophenone-3	alpha-hexylcinnamaldehyde	ethyl paraben	limonene	bucinal	1
methyl paraben	alpha-hexylcinnamaldehyde	limonene	2-phenoxyethanol	bucinal	1
methyl paraben	alpha-hexylcinnamaldehyde	ethyl paraben	limonene	2-phenoxyethanol	1
benzophenone-3	linalool	butyl paraben	methyl paraben	bucinal	1
benzophenone-3	linalool	alpha-hexylcinnamaldehyde	ethyl paraben	bucinal	1
eugenol	linalool	diethanolamine	limonene	2-phenoxyethanol	1

## Sheet: Excel File Table S5
Excel File Table S5. Six-way chemical combinations.
Chemical names are color-coded by chemical class:
UV Filter	Cyclosiloxane	Glycol Ether
Sythetic Fragrance	Natural Fragrance	Alkylphenol
Ethanolamine	Antimicrobial	Phthalate
Paraben
Chemical 1	Chemical 2	Chemical 3	Chemical 4	Chemical 5	Chemical 6	Number of products containing this combination
linalool	butyl paraben	methyl paraben	ethyl paraben	limonene	2-phenoxyethanol	67
eugenol	butyl paraben	methyl paraben	ethyl paraben	limonene	2-phenoxyethanol	12
eugenol	linalool	butyl paraben	methyl paraben	ethyl paraben	2-phenoxyethanol	12
eugenol	linalool	methyl paraben	ethyl paraben	limonene	2-phenoxyethanol	9
eugenol	linalool	butyl paraben	methyl paraben	limonene	2-phenoxyethanol	8
eugenol	linalool	butyl paraben	ethyl paraben	limonene	2-phenoxyethanol	8
eugenol	linalool	butyl paraben	methyl paraben	ethyl paraben	limonene	8
eugenol	linalool	methyl paraben	alpha-hexylcinnamaldehyde	2-phenoxyethanol	bucinal	5
linalool	butyl paraben	methyl paraben	ethyl paraben	2-phenoxyethanol	bucinal	4
benzophenone-3	linalool	butyl paraben	ethyl paraben	limonene	2-phenoxyethanol	3
linalool	butyl paraben	methyl paraben	alpha-hexylcinnamaldehyde	ethyl paraben	2-phenoxyethanol	3
linalool	methyl paraben	alpha-hexylcinnamaldehyde	ethyl paraben	2-phenoxyethanol	bucinal	3
benzophenone-3	linalool	butyl paraben	methyl paraben	limonene	2-phenoxyethanol	3
benzophenone-3	linalool	butyl paraben	methyl paraben	ethyl paraben	2-phenoxyethanol	3
benzophenone-3	linalool	methyl paraben	ethyl paraben	limonene	2-phenoxyethanol	3
linalool	butyl paraben	methyl paraben	alpha-hexylcinnamaldehyde	ethyl paraben	bucinal	3
benzophenone-3	linalool	butyl paraben	methyl paraben	ethyl paraben	limonene	3
linalool	butyl paraben	alpha-hexylcinnamaldehyde	ethyl paraben	2-phenoxyethanol	bucinal	3
butyl paraben	methyl paraben	alpha-hexylcinnamaldehyde	ethyl paraben	2-phenoxyethanol	bucinal	3
linalool	butyl paraben	methyl paraben	alpha-hexylcinnamaldehyde	2-phenoxyethanol	bucinal	3
benzophenone-3	butyl paraben	methyl paraben	ethyl paraben	limonene	2-phenoxyethanol	3
eugenol	linalool	butyl paraben	methyl paraben	2-phenoxyethanol	bucinal	2
eugenol	linalool	butyl paraben	alpha-hexylcinnamaldehyde	2-phenoxyethanol	bucinal	2
linalool	methyl paraben	ethyl paraben	limonene	2-phenoxyethanol	bucinal	2
eugenol	butyl paraben	methyl paraben	alpha-hexylcinnamaldehyde	2-phenoxyethanol	bucinal	2
eugenol	butyl paraben	alpha-hexylcinnamaldehyde	ethyl paraben	2-phenoxyethanol	bucinal	2
eugenol	butyl paraben	methyl paraben	ethyl paraben	2-phenoxyethanol	bucinal	2
eugenol	linalool	butyl paraben	alpha-hexylcinnamaldehyde	ethyl paraben	2-phenoxyethanol	2
eugenol	linalool	methyl paraben	alpha-hexylcinnamaldehyde	ethyl paraben	2-phenoxyethanol	2
eugenol	linalool	butyl paraben	methyl paraben	alpha-hexylcinnamaldehyde	2-phenoxyethanol	2
butyl paraben	methyl paraben	ethyl paraben	limonene	2-phenoxyethanol	bucinal	2
linalool	butyl paraben	methyl paraben	limonene	2-phenoxyethanol	bucinal	2
eugenol	linalool	butyl paraben	methyl paraben	alpha-hexylcinnamaldehyde	bucinal	2
eugenol	linalool	butyl paraben	alpha-hexylcinnamaldehyde	ethyl paraben	bucinal	2
linalool	butyl paraben	methyl paraben	ethyl paraben	limonene	bucinal	2
eugenol	linalool	butyl paraben	methyl paraben	alpha-hexylcinnamaldehyde	ethyl paraben	2
eugenol	linalool	methyl paraben	alpha-hexylcinnamaldehyde	limonene	bucinal	2
eugenol	butyl paraben	methyl paraben	alpha-hexylcinnamaldehyde	ethyl paraben	2-phenoxyethanol	2
eugenol	butyl paraben	methyl paraben	alpha-hexylcinnamaldehyde	ethyl paraben	bucinal	2
eugenol	linalool	butyl paraben	ethyl paraben	2-phenoxyethanol	bucinal	2
eugenol	linalool	butyl paraben	methyl paraben	ethyl paraben	bucinal	2
eugenol	methyl paraben	alpha-hexylcinnamaldehyde	ethyl paraben	2-phenoxyethanol	bucinal	2
linalool	butyl paraben	ethyl paraben	limonene	2-phenoxyethanol	bucinal	2
benzophenone-3	butyl paraben	methyl paraben	alpha-hexylcinnamaldehyde	ethyl paraben	2-phenoxyethanol	2
eugenol	linalool	methyl paraben	alpha-hexylcinnamaldehyde	ethyl paraben	bucinal	2
eugenol	linalool	methyl paraben	ethyl paraben	2-phenoxyethanol	bucinal	2
eugenol	linalool	alpha-hexylcinnamaldehyde	ethyl paraben	2-phenoxyethanol	bucinal	2
benzophenone-3	linalool	butyl paraben	alpha-hexylcinnamaldehyde	2-phenoxyethanol	bucinal	1
benzophenone-3	linalool	alpha-hexylcinnamaldehyde	ethyl paraben	limonene	2-phenoxyethanol	1
benzophenone-3	linalool	butyl paraben	methyl paraben	alpha-hexylcinnamaldehyde	2-phenoxyethanol	1
linalool	butyl paraben	alpha-hexylcinnamaldehyde	ethyl paraben	limonene	bucinal	1
linalool	butyl paraben	methyl paraben	alpha-hexylcinnamaldehyde	limonene	bucinal	1
benzophenone-3	linalool	methyl paraben	alpha-hexylcinnamaldehyde	ethyl paraben	limonene	1
benzophenone-3	linalool	butyl paraben	methyl paraben	2-phenoxyethanol	bucinal	1
benzophenone-3	linalool	butyl paraben	alpha-hexylcinnamaldehyde	ethyl paraben	limonene	1
benzophenone-3	butyl paraben	methyl paraben	ethyl paraben	limonene	bucinal	1
benzophenone-3	butyl paraben	methyl paraben	alpha-hexylcinnamaldehyde	limonene	2-phenoxyethanol	1
linalool	alpha-hexylcinnamaldehyde	ethyl paraben	limonene	2-phenoxyethanol	bucinal	1
linalool	methyl paraben	alpha-hexylcinnamaldehyde	ethyl paraben	limonene	bucinal	1
benzophenone-3	methyl paraben	alpha-hexylcinnamaldehyde	ethyl paraben	limonene	bucinal	1
benzophenone-3	linalool	alpha-hexylcinnamaldehyde	ethyl paraben	2-phenoxyethanol	bucinal	1
linalool	butyl paraben	alpha-hexylcinnamaldehyde	limonene	2-phenoxyethanol	bucinal	1
benzophenone-3	linalool	butyl paraben	methyl paraben	ethyl paraben	bucinal	1
butyl paraben	alpha-hexylcinnamaldehyde	ethyl paraben	limonene	2-phenoxyethanol	bucinal	1
benzophenone-3	linalool	butyl paraben	alpha-hexylcinnamaldehyde	limonene	bucinal	1
linalool	butyl paraben	methyl paraben	alpha-hexylcinnamaldehyde	ethyl paraben	limonene	1
benzophenone-3	linalool	alpha-hexylcinnamaldehyde	limonene	2-phenoxyethanol	bucinal	1
benzophenone-3	linalool	butyl paraben	alpha-hexylcinnamaldehyde	ethyl paraben	2-phenoxyethanol	1
benzophenone-3	linalool	butyl paraben	methyl paraben	limonene	bucinal	1
linalool	methyl paraben	alpha-hexylcinnamaldehyde	limonene	2-phenoxyethanol	bucinal	1
benzophenone-3	linalool	butyl paraben	methyl paraben	alpha-hexylcinnamaldehyde	ethyl paraben	1
benzophenone-3	linalool	butyl paraben	methyl paraben	alpha-hexylcinnamaldehyde	limonene	1
benzophenone-3	linalool	butyl paraben	ethyl paraben	2-phenoxyethanol	bucinal	1
benzophenone-3	butyl paraben	alpha-hexylcinnamaldehyde	limonene	2-phenoxyethanol	bucinal	1
benzophenone-3	linalool	methyl paraben	alpha-hexylcinnamaldehyde	ethyl paraben	2-phenoxyethanol	1
benzophenone-3	butyl paraben	methyl paraben	ethyl paraben	2-phenoxyethanol	bucinal	1
benzophenone-3	linalool	methyl paraben	alpha-hexylcinnamaldehyde	limonene	bucinal	1
benzophenone-3	linalool	butyl paraben	alpha-hexylcinnamaldehyde	ethyl paraben	bucinal	1
benzophenone-3	butyl paraben	methyl paraben	alpha-hexylcinnamaldehyde	limonene	bucinal	1
benzophenone-3	linalool	butyl paraben	alpha-hexylcinnamaldehyde	limonene	2-phenoxyethanol	1
butyl paraben	methyl paraben	alpha-hexylcinnamaldehyde	ethyl paraben	limonene	2-phenoxyethanol	1
benzophenone-3	linalool	butyl paraben	ethyl paraben	limonene	bucinal	1
benzophenone-3	methyl paraben	ethyl paraben	limonene	2-phenoxyethanol	bucinal	1
benzophenone-3	linalool	butyl paraben	limonene	2-phenoxyethanol	bucinal	1
benzophenone-3	linalool	methyl paraben	alpha-hexylcinnamaldehyde	limonene	2-phenoxyethanol	1
benzophenone-3	linalool	methyl paraben	limonene	2-phenoxyethanol	bucinal	1
benzophenone-3	linalool	methyl paraben	ethyl paraben	2-phenoxyethanol	bucinal	1
methyl paraben	alpha-hexylcinnamaldehyde	ethyl paraben	limonene	2-phenoxyethanol	bucinal	1
benzophenone-3	butyl paraben	ethyl paraben	limonene	2-phenoxyethanol	bucinal	1
linalool	butyl paraben	alpha-hexylcinnamaldehyde	ethyl paraben	limonene	2-phenoxyethanol	1
benzophenone-3	methyl paraben	alpha-hexylcinnamaldehyde	ethyl paraben	2-phenoxyethanol	bucinal	1
butyl paraben	methyl paraben	alpha-hexylcinnamaldehyde	limonene	2-phenoxyethanol	bucinal	1
benzophenone-3	linalool	butyl paraben	methyl paraben	alpha-hexylcinnamaldehyde	bucinal	1
eugenol	linalool	methyl paraben	alpha-hexylcinnamaldehyde	limonene	2-phenoxyethanol	1
benzophenone-3	methyl paraben	alpha-hexylcinnamaldehyde	limonene	2-phenoxyethanol	bucinal	1
benzophenone-3	butyl paraben	methyl paraben	alpha-hexylcinnamaldehyde	ethyl paraben	limonene	1
benzophenone-3	butyl paraben	methyl paraben	alpha-hexylcinnamaldehyde	2-phenoxyethanol	bucinal	1
benzophenone-3	butyl paraben	methyl paraben	limonene	2-phenoxyethanol	bucinal	1
butyl paraben	methyl paraben	alpha-hexylcinnamaldehyde	ethyl paraben	limonene	bucinal	1
benzophenone-3	butyl paraben	alpha-hexylcinnamaldehyde	ethyl paraben	2-phenoxyethanol	bucinal	1
linalool	methyl paraben	alpha-hexylcinnamaldehyde	ethyl paraben	limonene	2-phenoxyethanol	1
benzophenone-3	butyl paraben	alpha-hexylcinnamaldehyde	ethyl paraben	limonene	2-phenoxyethanol	1
benzophenone-3	linalool	alpha-hexylcinnamaldehyde	ethyl paraben	limonene	bucinal	1
benzophenone-3	linalool	methyl paraben	alpha-hexylcinnamaldehyde	2-phenoxyethanol	bucinal	1
benzophenone-3	butyl paraben	methyl paraben	alpha-hexylcinnamaldehyde	ethyl paraben	bucinal	1
benzophenone-3	alpha-hexylcinnamaldehyde	ethyl paraben	limonene	2-phenoxyethanol	bucinal	1
benzophenone-3	linalool	ethyl paraben	limonene	2-phenoxyethanol	bucinal	1
benzophenone-3	linalool	methyl paraben	ethyl paraben	limonene	bucinal	1
benzophenone-3	linalool	methyl paraben	alpha-hexylcinnamaldehyde	ethyl paraben	bucinal	1
benzophenone-3	methyl paraben	alpha-hexylcinnamaldehyde	ethyl paraben	limonene	2-phenoxyethanol	1
benzophenone-3	butyl paraben	alpha-hexylcinnamaldehyde	ethyl paraben	limonene	bucinal	1
linalool	butyl paraben	methyl paraben	alpha-hexylcinnamaldehyde	limonene	2-phenoxyethanol	1
