# Supplementary material for: An Informatics Approach to Evaluating Combined Chemical Exposures from Consumer Products: A Case Study of Asthma-Associated Chemicals and Potential Endocrine Disruptors
Source: Environ Health Perspect. 2016 Mar 8;124(8):1155–65. doi: 10.1289/ehp.1510529 (PMC4977060; doi:10.1289/ehp.1510529)
Supplement: (38 KB) ZIP [file ehp.1510529.s002.acco.zip › Supplemental Code and Data Index.txt]

DOI: 10.1289/ehp.1510529

Supplemental Code and Data Index
  Excel File Tables S1-S5
    Excel File Table S1. Two-way chemical combinations
    Excel File Table S2. Three-way chemical combinations
    Excel File Table S3. Four-way chemical combinations
    Excel File Table S4. Five-way chemical combinations
    Excel File Table S5. Six-way chemical combinations
